# Supplementary material for: Jasmonic acid pretreatment improves salt tolerance of wheat by regulating hormones biosynthesis and antioxidant capacity
Source: Front Plant Sci. 2022 Jul 22;13:968477. doi: 10.3389/fpls.2022.968477 (PMC9355640; doi:10.3389/fpls.2022.968477)
Supplement: Supplementary file 2 [file Table_2.XLSX]

## Sheet: NaCl vs CK
Pathway Entry	Pathway	DEG gene	DEG_all	Gene number	Gene all	pvalue
map00500	Starch and sucrose metabolism	119	886	422	9124	1.50975e-11
map04075	Plant hormone signal transduction	111	886	591	9124	0.013921
map00940	Phenylpropanoid biosynthesis	88	886	321	9124	3.29493e-08
map01200	Carbon metabolism	80	886	400	9124	0.0105942
map00520	Amino sugar and nucleotide sugar metabolism	66	886	342	9124	0.0382266
map00195	Photosynthesis	46	886	77	9124	1.09285e-18
map00460	Cyanoamino acid metabolism	40	886	112	9124	1.41231e-07
map00564	Glycerophospholipid metabolism	40	886	156	9124	0.000820987
map00196	Photosynthesis - antenna proteins	37	886	44	9124	1.38147e-23
map00860	Porphyrin and chlorophyll metabolism	34	886	100	9124	4.3179e-06
map00710	Carbon fixation in photosynthetic organisms	34	886	122	9124	0.000396699
map00630	Glyoxylate and dicarboxylate metabolism	31	886	109	9124	0.000480541
map00591	Linoleic acid metabolism	24	886	44	9124	0.0142947
map00941	Flavonoid biosynthesis	23	886	89	9124	0.00885902
map00030	Pentose phosphate pathway	22	886	91	9124	0.0222362
map00260	Glycine, serine and threonine metabolism	22	886	93	9124	0.0281089
map00330	Arginine and proline metabolism	21	886	76	9124	0.00537503
map00531	Glycosaminoglycan degradation	18	886	68	9124	0.0150384
map00945	Stilbenoid, diarylheptanoid and gingerol biosynthesis	17	886	58	9124	0.00619052
map00908	Zeatin biosynthesis	13	886	39	9124	0.00486825

## Sheet: JA + NaCl +NaCl
Pathway Entry	Pathway	DEG gene number	DEG_all number	Gene number	Gene_all number	pvalue
map04626	Plant-pathogen interaction	88	298	886	9124	4.32931e-12
map04075	Plant hormone signal transduction	43	298	591	9124	0.00274936
map00500	Starch and sucrose metabolism	31	298	422	9124	0.00912792
map00196	Photosynthesis - antenna proteins	29	298	44	9124	1.59529e-28
map00520	Amino sugar and nucleotide sugar metabolism	26	298	342	9124	0.0107834
map00940	Phenylpropanoid biosynthesis	23	298	321	9124	0.0294709
map00710	Carbon fixation in photosynthetic organisms	15	298	122	9124	0.000588742
map00195	Photosynthesis	13	298	77	9124	5.49507e-05
map00941	Flavonoid biosynthesis	11	298	89	9124	0.00296238
map00360	Phenylalanine metabolism	9	298	74	9124	0.00768536
map00906	Carotenoid biosynthesis	7	298	58	9124	0.0185544
map00591	Linoleic acid metabolism	3	298	44	9124	0.0209787
